# Supplementary material for: Auranofin Induces Lethality Driven by Reactive Oxygen Species in High-Grade Serous Ovarian Cancer Cells
Source: Cancers (Basel). 2023 Oct 25;15(21):5136. doi: 10.3390/cancers15215136 (PMC10650616; doi:10.3390/cancers15215136)
Supplement: Supplementary file 1 [file cancers-15-05136-s001.zip]

Archive with 1 entries (1 files):
- cancers-2670603-supplementary.pdf
